# Supplementary material for: Elateriospermum tapos Yoghurt as a Therapeutic Intervention for Obesity-Associated Cognitive Impairments and Anxiety-like Behaviour in a High Fat Diet Maternal Obese Rat Model
Source: Nutrients. 2023 May 15;15(10):2312. doi: 10.3390/nu15102312 (PMC10223143; doi:10.3390/nu15102312)
Supplement: Supplementary file 1 [file nutrients-15-02312-s001.zip]

Archive with 1 entries (1 files):
- nutrients-2379943-supplementary.pdf
